# Supplementary material for: Booster vaccination is required to elicit and maintain COVID-19 vaccine-induced immunity in SIV-infected macaques
Source: Emerg Microbes Infect. 2023 Mar 1;12(1):e2136538. doi: 10.1080/22221751.2022.2136538 (PMC9980405; doi:10.1080/22221751.2022.2136538)
Supplement: Supplemental Material [file TEMI_A_2136538_SM5100.zip]

Archive with 10 entries (10 files):
- Supplementary Figure 1.tiff
- Supplementary Figure 10.tiff
- Supplementary Figure 2.tiff
- Supplementary Figure 3.tiff
- Supplementary Figure 4.tiff
- Supplementary Figure 5.tiff
- Supplementary Figure 6.tiff
- Supplementary Figure 7.tiff
- Supplementary Figure 8.tiff
- Supplementary Figure 9.tiff
